# Supplementary material for: A Conditional Knockout Toolkit for Caenorhabditis elegans Based on the Cre/loxP Recombination
Source: PLoS One. 2014 Dec 4;9(12):e114680. doi: 10.1371/journal.pone.0114680 (PMC4256423; doi:10.1371/journal.pone.0114680)
Supplement: Table S1 — Detailed information on Cre expression vectors and transgenic strains. (XLSX) [file pone.0114680.s002.xlsx]

## Sheet: Table S1
Table S1. Detailed information on Cre expression vectors and transgenic strains
Promoter	Cre or NLS::Cre	Injection marker	Cre multi-copy Is
ges-1	Cre	-	-
ges-1	NLS::Cre	Pgcy-10::DsRed	tmIs1000-1002
myo-2	Cre	Pgcy-10::DsRed	tmIs1076-1078
myo-3	Cre	-	-
myo-3	NLS::Cre	Pgcy-10::DsRed	tmIs1058,1087,1097
scm	Cre	Pgcy-10::DsRed	tmIs969-972
dpy-7	Cre	-	-
dpy-7	NLS::Cre	Pgcy-10::DsRed	tmIs1027-1029
unc-122	Cre	Pgcy-10::DsRed	tmIs0960-0963
hsp-16.2	Cre	Pgcy-10::DsRed	tmIs1054,1055,1057
rgef-1	Cre	Punc-119::venus	tmIs777-778
snb-1	Cre	-	-
unc-4	Cre	Plin-44::DsRed	tmIs1068-1070
unc-25	Cre	Pmyo-2::DsRed	tmIs1072,1073
eat-4	Cre	Punc-122::DsRedm	tmIs1062,1064,1065
che-2	Cre	Plin-44::gfp	tmIs1092,1094-1096
ttx-3	Cre	Plin-44::gfp	tmIs1091
mec-4	Cre	Pmyo-2::DsRed	tmIs1074,1075
fig-1	Cre	Plin-44::gfp	tmIs1024-1026
lag-2	Cre	-	-
lag-2	NLS::Cre	-	-
